# Supplementary material for: Sustainable Olive Pomace Extracts for Skin Barrier Support
Source: Pharmaceutics. 2025 Jul 25;17(8):962. doi: 10.3390/pharmaceutics17080962 (PMC12389349; doi:10.3390/pharmaceutics17080962)
Supplement: Supplementary file 1 [file pharmaceutics-17-00962-s001.zip]

Archive with 1 entries (1 files):
- pharmaceutics-3748696-supplementary.pdf
